# Supplementary material for: A novel lncRNA‐miRNA‐mRNA competing endogenous RNA regulatory network in lung adenocarcinoma and kidney renal papillary cell carcinoma
Source: Thorac Cancer. 2021 Aug 28;12(19):2526–36. doi: 10.1111/1759-7714.14129 (PMC8487820; doi:10.1111/1759-7714.14129)
Supplement: Supplementary file 1 — Supporting Information Table S1 Predicting the upstream miRNAs of GPRIN1 using the Starbase database Supporting Information Table S2 Predicting lncRNAs of miR‐140‐3p using the Starbase database [file TCA-12-2526-s001.xlsx]

## Sheet: Table S1
miRNAid	miRNAname	geneID	geneName	geneType	chromosome	narrowStart	narrowEnd	broadStart	broadEnd	strand	clipExpNum	degraExpNum	RBP	PITA	RNA22	miRmap	microT	miRanda	PicTar	TargetScan	pancancerNum
MIMAT0000078	hsa-miR-23a-3p	ENSG00000169258	GPRIN1	protein_coding	chr5	176023324	176023330	176023324	176023330	-	3	0	AGO1,AGO1-4	1	0	0	0	0	0	0	1
MIMAT0000080	hsa-miR-24-3p	ENSG00000169258	GPRIN1	protein_coding	chr5	176022905	176022910	176022905	176022910	-	2	0	AGO1-4	1	0	0	0	0	0	0	2
MIMAT0000084	hsa-miR-27a-3p	ENSG00000169258	GPRIN1	protein_coding	chr5	176022908	176022913	176022908	176022913	-	2	0	AGO1-4	1	0	0	0	0	0	0	2
MIMAT0000085	hsa-miR-28-5p	ENSG00000169258	GPRIN1	protein_coding	chr5	176023471	176023476	176023471	176023476	-	1	0	AGO1-4	1	0	0	0	0	0	0	8
MIMAT0000222	hsa-miR-192-5p	ENSG00000169258	GPRIN1	protein_coding	chr5	176023056	176023061	176023056	176023061	-	1	0	AGO1-4	1	0	0	0	0	0	0	5
MIMAT0000256	hsa-miR-181a-5p	ENSG00000169258	GPRIN1	protein_coding	chr5	176023326	176023332	176023326	176023332	-	3	0	AGO1,AGO1-4	1	0	0	0	0	0	0	6
MIMAT0000257	hsa-miR-181b-5p	ENSG00000169258	GPRIN1	protein_coding	chr5	176023326	176023332	176023326	176023332	-	3	0	AGO1,AGO1-4	1	0	0	0	0	0	0	6
MIMAT0000258	hsa-miR-181c-5p	ENSG00000169258	GPRIN1	protein_coding	chr5	176023326	176023332	176023326	176023332	-	3	0	AGO1,AGO1-4	1	0	0	0	0	0	0	10
MIMAT0000272	hsa-miR-215-5p	ENSG00000169258	GPRIN1	protein_coding	chr5	176023056	176023061	176023056	176023061	-	1	0	AGO1-4	1	0	0	0	0	0	0	4
MIMAT0000418	hsa-miR-23b-3p	ENSG00000169258	GPRIN1	protein_coding	chr5	176023324	176023330	176023324	176023330	-	3	0	AGO1,AGO1-4	1	0	0	0	0	0	0	11
MIMAT0000419	hsa-miR-27b-3p	ENSG00000169258	GPRIN1	protein_coding	chr5	176022908	176022913	176022908	176022913	-	2	0	AGO1-4	1	0	0	0	0	0	0	10
MIMAT0000431	hsa-miR-140-5p	ENSG00000169258	GPRIN1	protein_coding	chr5	176022886	176022891	176022886	176022891	-	2	0	AGO1-4	1	0	0	0	0	0	0	8
MIMAT0000454	hsa-miR-184	ENSG00000169258	GPRIN1	protein_coding	chr5	176022873	176022878	176022873	176022878	-	2	0	AGO1-4	1	0	0	0	0	0	0	6
MIMAT0000455	hsa-miR-185-5p	ENSG00000169258	GPRIN1	protein_coding	chr5	176022934	176022939	176022934	176022939	-	2	0	AGO1-4	1	0	0	0	0	0	0	3
MIMAT0000730	hsa-miR-377-3p	ENSG00000169258	GPRIN1	protein_coding	chr5	176023289	176023294	176023289	176023294	-	2	0	AGO1,AGO1-4	1	0	0	0	0	0	0	3
MIMAT0000730	hsa-miR-377-3p	ENSG00000169258	GPRIN1	protein_coding	chr5	176023355	176023361	176023355	176023361	-	1	0	AGO1-4	1	0	0	0	0	0	0	3
MIMAT0000752	hsa-miR-328-3p	ENSG00000169258	GPRIN1	protein_coding	chr5	176023430	176023435	176023430	176023435	-	2	0	AGO1-4	1	0	0	0	0	0	0	11
MIMAT0000753	hsa-miR-342-3p	ENSG00000169258	GPRIN1	protein_coding	chr5	176022907	176022912	176022907	176022912	-	2	0	AGO1-4	1	0	1	0	0	0	0	2
MIMAT0000753	hsa-miR-342-3p	ENSG00000169258	GPRIN1	protein_coding	chr5	176023288	176023294	176023288	176023294	-	2	0	AGO1,AGO1-4	1	0	1	0	0	0	0	2
MIMAT0000753	hsa-miR-342-3p	ENSG00000169258	GPRIN1	protein_coding	chr5	176023323	176023328	176023323	176023328	-	3	0	AGO1,AGO1-4	1	0	1	0	0	0	0	2
MIMAT0000753	hsa-miR-342-3p	ENSG00000169258	GPRIN1	protein_coding	chr5	176023354	176023360	176023353	176023376	-	1	0	AGO1-4	1	0	1	0	1	0	0	2
MIMAT0000762	hsa-miR-324-3p	ENSG00000169258	GPRIN1	protein_coding	chr5	176023312	176023317	176023312	176023317	-	3	0	AGO1,AGO1-4	1	0	1	0	0	0	0	2
MIMAT0000762	hsa-miR-324-3p	ENSG00000169258	GPRIN1	protein_coding	chr5	176023477	176023483	176023477	176023484	-	1	0	AGO1-4	1	0	1	0	0	0	0	2
MIMAT0000764	hsa-miR-339-5p	ENSG00000169258	GPRIN1	protein_coding	chr5	176023414	176023419	176023414	176023419	-	2	0	AGO1-4	1	0	0	0	0	0	0	3
MIMAT0000765	hsa-miR-335-5p	ENSG00000169258	GPRIN1	protein_coding	chr5	176023031	176023053	176023031	176023053	-	1	0	AGO1-4	0	0	0	0	1	0	0	15
MIMAT0001629	hsa-miR-329-3p	ENSG00000169258	GPRIN1	protein_coding	chr5	176023357	176023363	176023357	176023363	-	1	0	AGO1-4	1	0	0	0	0	0	0	1
MIMAT0002807	hsa-miR-491-5p	ENSG00000169258	GPRIN1	protein_coding	chr5	176022869	176022875	176022869	176022875	-	2	0	AGO1-4	1	0	0	0	0	0	0	3
MIMAT0002821	hsa-miR-181d-5p	ENSG00000169258	GPRIN1	protein_coding	chr5	176023326	176023332	176023326	176023332	-	3	0	AGO1,AGO1-4	1	0	0	0	0	0	0	9
MIMAT0002831	hsa-miR-519c-5p	ENSG00000169258	GPRIN1	protein_coding	chr5	176023459	176023464	176023459	176023464	-	1	0	AGO1-4	1	0	0	0	0	0	0	0
MIMAT0002833	hsa-miR-520a-5p	ENSG00000169258	GPRIN1	protein_coding	chr5	176023061	176023066	176023061	176023066	-	1	0	AGO1-4	1	0	0	0	0	0	0	3
MIMAT0002838	hsa-miR-525-5p	ENSG00000169258	GPRIN1	protein_coding	chr5	176023061	176023066	176023061	176023066	-	1	0	AGO1-4	1	0	0	0	0	0	0	4
MIMAT0002845	hsa-miR-526a	ENSG00000169258	GPRIN1	protein_coding	chr5	176023459	176023464	176023459	176023464	-	1	0	AGO1-4	1	0	0	0	0	0	0	1
MIMAT0002882	hsa-miR-510-5p	ENSG00000169258	GPRIN1	protein_coding	chr5	176023391	176023396	176023391	176023396	-	2	0	AGO1-4	1	0	0	0	0	0	0	1
MIMAT0003161	hsa-miR-493-3p	ENSG00000169258	GPRIN1	protein_coding	chr5	176023772	176023778	176023772	176023778	-	1	0	AGO1-4	1	0	0	0	0	0	0	1
MIMAT0003220	hsa-miR-556-5p	ENSG00000169258	GPRIN1	protein_coding	chr5	176022972	176022978	176022972	176022979	-	3	0	AGO1-4,AGO2	1	0	1	0	0	0	0	6
MIMAT0003239	hsa-miR-574-3p	ENSG00000169258	GPRIN1	protein_coding	chr5	176023285	176023291	176023285	176023291	-	2	0	AGO1,AGO1-4	1	0	0	0	0	0	0	7
MIMAT0003250	hsa-miR-585-3p	ENSG00000169258	GPRIN1	protein_coding	chr5	176023787	176023793	176023787	176023793	-	1	0	AGO1-4	1	0	1	0	0	0	0	7
MIMAT0003289	hsa-miR-620	ENSG00000169258	GPRIN1	protein_coding	chr5	176022933	176022938	176022933	176022938	-	2	0	AGO1-4	1	0	0	0	0	0	0	0
MIMAT0003289	hsa-miR-620	ENSG00000169258	GPRIN1	protein_coding	chr5	176023280	176023285	176023280	176023285	-	1	0	AGO1	1	0	0	0	0	0	0	0
MIMAT0003294	hsa-miR-625-5p	ENSG00000169258	GPRIN1	protein_coding	chr5	176022919	176022924	176022919	176022924	-	2	0	AGO1-4	1	0	0	0	0	0	0	4
MIMAT0003311	hsa-miR-641	ENSG00000169258	GPRIN1	protein_coding	chr5	176022952	176022957	176022952	176022957	-	2	0	AGO1-4	1	0	0	0	0	0	0	3
MIMAT0003326	hsa-miR-663a	ENSG00000169258	GPRIN1	protein_coding	chr5	176023201	176023206	176023201	176023206	-	1	0	AGO2	1	0	0	0	0	0	0	0
MIMAT0003330	hsa-miR-654-5p	ENSG00000169258	GPRIN1	protein_coding	chr5	176022868	176022873	176022868	176022873	-	2	0	AGO1-4	1	0	0	0	0	0	0	2
MIMAT0003330	hsa-miR-654-5p	ENSG00000169258	GPRIN1	protein_coding	chr5	176023205	176023210	176023205	176023210	-	1	1	AGO2	1	0	0	0	0	0	0	2
MIMAT0003330	hsa-miR-654-5p	ENSG00000169258	GPRIN1	protein_coding	chr5	176023495	176023500	176023495	176023500	-	1	0	AGO1-4	1	0	0	0	0	0	0	2
MIMAT0003389	hsa-miR-542-3p	ENSG00000169258	GPRIN1	protein_coding	chr5	176022834	176022839	176022833	176022861	-	2	0	AGO1-4	1	0	1	1	1	1	1	6
MIMAT0003886	hsa-miR-769-5p	ENSG00000169258	GPRIN1	protein_coding	chr5	176023074	176023079	176023074	176023079	-	1	0	AGO1-4	1	0	0	0	0	0	0	1
MIMAT0003886	hsa-miR-769-5p	ENSG00000169258	GPRIN1	protein_coding	chr5	176023318	176023325	176023318	176023325	-	3	0	AGO1,AGO1-4	1	0	0	0	0	0	0	1
MIMAT0003886	hsa-miR-769-5p	ENSG00000169258	GPRIN1	protein_coding	chr5	176023441	176023446	176023441	176023446	-	1	0	AGO1-4	1	0	0	0	0	0	0	1
MIMAT0004597	hsa-miR-140-3p	ENSG00000169258	GPRIN1	protein_coding	chr5	176023444	176023449	176023444	176023449	-	1	0	AGO1-4	1	0	0	0	0	0	0	12
MIMAT0004614	hsa-miR-193a-5p	ENSG00000169258	GPRIN1	protein_coding	chr5	176023350	176023355	176023350	176023355	-	1	0	AGO1-4	1	0	0	0	0	0	0	4
MIMAT0004683	hsa-miR-362-3p	ENSG00000169258	GPRIN1	protein_coding	chr5	176023357	176023363	176023357	176023363	-	1	0	AGO1-4	1	0	0	0	0	0	0	7
MIMAT0004748	hsa-miR-423-5p	ENSG00000169258	GPRIN1	protein_coding	chr5	176022864	176022869	176022863	176022891	-	2	0	AGO1-4	1	0	1	1	0	0	0	5
MIMAT0004748	hsa-miR-423-5p	ENSG00000169258	GPRIN1	protein_coding	chr5	176025144	176025172	176025144	176025172	-	1	0	AGO1-4	0	0	0	1	0	0	0	5
MIMAT0004748	hsa-miR-423-5p	ENSG00000169258	GPRIN1	protein_coding	chr5	176025197	176025225	176025197	176025225	-	2	0	AGO1-4,AGO2	0	0	0	1	0	0	0	5
MIMAT0004748	hsa-miR-423-5p	ENSG00000169258	GPRIN1	protein_coding	chr5	176026551	176026579	176026551	176026579	-	1	0	AGO1-4	0	0	0	1	0	0	0	5
MIMAT0004793	hsa-miR-556-3p	ENSG00000169258	GPRIN1	protein_coding	chr5	176022817	176022823	176022816	176022844	-	2	0	AGO1-4	1	0	1	1	0	0	0	4
MIMAT0004797	hsa-miR-582-3p	ENSG00000169258	GPRIN1	protein_coding	chr5	176023218	176023223	176023218	176023223	-	1	0	AGO2	1	0	0	0	0	0	0	8
MIMAT0004807	hsa-miR-624-3p	ENSG00000169258	GPRIN1	protein_coding	chr5	176022893	176022898	176022893	176022898	-	2	0	AGO1-4	1	0	0	0	0	0	0	1
MIMAT0004807	hsa-miR-624-3p	ENSG00000169258	GPRIN1	protein_coding	chr5	176022924	176022929	176022924	176022929	-	2	0	AGO1-4	1	0	0	0	0	0	0	1
MIMAT0004809	hsa-miR-628-5p	ENSG00000169258	GPRIN1	protein_coding	chr5	176023510	176023515	176023510	176023515	-	1	0	AGO1-4	1	0	0	0	0	0	0	7
MIMAT0004920	hsa-miR-541-3p	ENSG00000169258	GPRIN1	protein_coding	chr5	176022868	176022873	176022868	176022873	-	2	0	AGO1-4	1	0	0	0	0	0	0	4
MIMAT0004920	hsa-miR-541-3p	ENSG00000169258	GPRIN1	protein_coding	chr5	176023205	176023210	176023205	176023210	-	1	1	AGO2	1	0	0	0	0	0	0	4
MIMAT0004920	hsa-miR-541-3p	ENSG00000169258	GPRIN1	protein_coding	chr5	176023495	176023500	176023495	176023500	-	1	0	AGO1-4	1	0	0	0	0	0	0	4
MIMAT0004926	hsa-miR-708-5p	ENSG00000169258	GPRIN1	protein_coding	chr5	176023471	176023478	176023471	176023478	-	1	0	AGO1-4	1	0	0	0	0	0	0	3
MIMAT0005454	hsa-miR-519b-5p	ENSG00000169258	GPRIN1	protein_coding	chr5	176023459	176023464	176023459	176023464	-	1	0	AGO1-4	1	0	0	0	0	0	0	0
MIMAT0005455	hsa-miR-520c-5p	ENSG00000169258	GPRIN1	protein_coding	chr5	176023459	176023464	176023459	176023464	-	1	0	AGO1-4	1	0	0	0	0	0	0	1
MIMAT0005456	hsa-miR-518d-5p	ENSG00000169258	GPRIN1	protein_coding	chr5	176023459	176023464	176023459	176023464	-	1	0	AGO1-4	1	0	0	0	0	0	0	0
MIMAT0005788	hsa-miR-513b-5p	ENSG00000169258	GPRIN1	protein_coding	chr5	176022891	176022898	176022891	176022898	-	2	0	AGO1-4	1	0	0	0	0	0	0	2
MIMAT0005878	hsa-miR-1287-5p	ENSG00000169258	GPRIN1	protein_coding	chr5	176022860	176022865	176022860	176022865	-	2	0	AGO1-4	1	0	1	0	0	0	0	14
MIMAT0005878	hsa-miR-1287-5p	ENSG00000169258	GPRIN1	protein_coding	chr5	176022931	176022936	176022931	176022936	-	2	0	AGO1-4	1	0	1	0	0	0	0	14
MIMAT0005878	hsa-miR-1287-5p	ENSG00000169258	GPRIN1	protein_coding	chr5	176023191	176023196	176023191	176023196	-	1	0	AGO2	1	0	1	0	0	0	0	14
MIMAT0005884	hsa-miR-1294	ENSG00000169258	GPRIN1	protein_coding	chr5	176023503	176023508	176023503	176023508	-	1	0	AGO1-4	1	0	0	0	0	0	0	2
MIMAT0005924	hsa-miR-1270	ENSG00000169258	GPRIN1	protein_coding	chr5	176022933	176022938	176022933	176022938	-	2	0	AGO1-4	1	0	0	0	0	0	0	5
MIMAT0005924	hsa-miR-1270	ENSG00000169258	GPRIN1	protein_coding	chr5	176023280	176023285	176023280	176023285	-	1	0	AGO1	1	0	0	0	0	0	0	5
MIMAT0007888	hsa-miR-1913	ENSG00000169258	GPRIN1	protein_coding	chr5	176023312	176023317	176023312	176023317	-	3	0	AGO1,AGO1-4	0	0	1	0	0	0	0	2
MIMAT0007888	hsa-miR-1913	ENSG00000169258	GPRIN1	protein_coding	chr5	176023477	176023483	176023477	176023483	-	1	0	AGO1-4	0	0	1	0	0	0	0	2
MIMAT0007890	hsa-miR-1914-3p	ENSG00000169258	GPRIN1	protein_coding	chr5	176022864	176022870	176022864	176022870	-	2	0	AGO1-4	0	0	1	0	0	0	0	2
MIMAT0007890	hsa-miR-1914-3p	ENSG00000169258	GPRIN1	protein_coding	chr5	176023180	176023185	176023179	176023199	-	1	0	AGO2	0	1	1	0	0	0	0	2
MIMAT0015023	hsa-miR-3150a-3p	ENSG00000169258	GPRIN1	protein_coding	chr5	176022804	176022809	176022804	176022809	-	2	0	AGO1-4	0	0	1	0	0	0	0	0
MIMAT0015023	hsa-miR-3150a-3p	ENSG00000169258	GPRIN1	protein_coding	chr5	176022870	176022875	176022870	176022875	-	2	0	AGO1-4	0	0	1	0	0	0	0	0
MIMAT0015023	hsa-miR-3150a-3p	ENSG00000169258	GPRIN1	protein_coding	chr5	176023422	176023427	176023422	176023427	-	2	0	AGO1-4	0	0	1	0	0	0	0	0
MIMAT0015056	hsa-miR-3179	ENSG00000169258	GPRIN1	protein_coding	chr5	176023758	176023786	176023758	176023786	-	1	0	AGO1-4	0	0	0	1	0	0	0	0
MIMAT0015064	hsa-miR-3184-5p	ENSG00000169258	GPRIN1	protein_coding	chr5	176022864	176022869	176022864	176022869	-	2	0	AGO1-4	0	0	1	0	0	0	0	0
MIMAT0015064	hsa-miR-3184-5p	ENSG00000169258	GPRIN1	protein_coding	chr5	176023180	176023185	176023180	176023185	-	1	0	AGO2	0	0	1	0	0	0	0	0
MIMAT0019731	hsa-miR-4662a-5p	ENSG00000169258	GPRIN1	protein_coding	chr5	176022845	176022851	176022845	176022851	-	2	0	AGO1-4	0	0	1	0	0	0	0	10
MIMAT0019761	hsa-miR-4677-3p	ENSG00000169258	GPRIN1	protein_coding	chr5	176022832	176022837	176022832	176022837	-	2	0	AGO1-4	0	0	1	0	0	0	0	3
MIMAT0019761	hsa-miR-4677-3p	ENSG00000169258	GPRIN1	protein_coding	chr5	176023041	176023047	176023041	176023047	-	1	0	AGO1-4	0	0	1	0	0	0	0	3
MIMAT0019761	hsa-miR-4677-3p	ENSG00000169258	GPRIN1	protein_coding	chr5	176023053	176023058	176023053	176023058	-	1	0	AGO1-4	0	0	1	0	0	0	0	3
MIMAT0021125	hsa-miR-5194	ENSG00000169258	GPRIN1	protein_coding	chr5	176022864	176022870	176022864	176022870	-	2	0	AGO1-4	0	0	1	0	0	0	0	0
MIMAT0021125	hsa-miR-5194	ENSG00000169258	GPRIN1	protein_coding	chr5	176023180	176023185	176023179	176023202	-	1	0	AGO2	0	1	1	0	0	0	0	0

## Sheet: Table S2
miRNAid	miRNAname	geneID	geneName	geneType	chromosome	start	end	strand	clipExpNum	degraExpNum	RBP	merClass	miRseq	align	targetSeq	pancancerNum
MIMAT0004597	hsa-miR-140-3p	ENSG00000230699	AL645608.3	lincRNA	chr1	849884	849902	+	2	0	AGO2	7mer-m8	ggCACCAAGAUGGGACACCAu	||| || | |||||||	caGUG--UCCAGGCUGUGGUg	4
MIMAT0004597	hsa-miR-140-3p	ENSG00000236423	LINC01134	lincRNA	chr1	3821835	3821855	+	1	0	AGO1-4	8mer	ggcaccaagaUGGGACACCAu	||||||||||	ggcaaaaauaACCCUGUGGUa	4
MIMAT0004597	hsa-miR-140-3p	ENSG00000197989	SNHG12	antisense	chr1	28907519	28907539	-	3	0	AGO1-4	7mer-m8	ggcaccaagauggGACACCAu	|||||||	uuccgcauagcugCUGUGGUc	4
MIMAT0004597	hsa-miR-140-3p	ENSG00000273637	AL139260.2	processed_transcript	chr1	39305290	39305310	-	1	0	AGO3	7mer-m8	ggcaccaagauggGACACCAu	|||||||	cuucucacaggagCUGUGGUc	4
MIMAT0004597	hsa-miR-140-3p	ENSG00000270066	AL356488.2	lincRNA	chr1	109643099	109643119	+	17	0	AGO1-4,AGO2	7mer-m8	ggcaccaaGAUGGGACACCAu	| || |||||||	ggcggcggCCACGCUGUGGUc	1
MIMAT0004597	hsa-miR-140-3p	ENSG00000259834	AL365361.1	lincRNA	chr1	111199229	111199250	-	1	1	AGO1-4	7mer-m8	ggcaCCA-AGAUGGGACACCAu	||| |||:: |||||||	agcaGGUGUCUGUGCUGUGGUg	1
MIMAT0004597	hsa-miR-140-3p	ENSG00000185044	RP11-435B5.4	lincRNA	chr1	143382437	143382458	-	1	0	AGO1-4	7mer-m8	ggcaccaaGAUGG-GACACCAu	||::: |||||||	cugagaaaCUGUUGCUGUGGUg	0
MIMAT0004597	hsa-miR-140-3p	ENSG00000276216	AC245014.3	lincRNA	chr1	148241625	148241643	+	8	0	AGO1-4	7mer-m8	ggcACCAAGAUGGGACACCAu	|||| :| :|||||||	ucuUGGUGUU--UCUGUGGUg	3
MIMAT0004597	hsa-miR-140-3p	ENSG00000271380	AL451085.2	antisense	chr1	154934902	154934924	+	1	0	AGO1-4	7mer-m8	ggCACCAAGAUGG--GACACCAu	| || | :|: |||||||	ggGGGGGCCGGCUUGCUGUGGUg	5
MIMAT0004597	hsa-miR-140-3p	ENSG00000203709	MIR29B2CHG	lincRNA	chr1	207975143	207975163	-	6	0	AGO1-4	7mer-m8	ggcaccaagaUGGGACACCAu	| ||||||||	gggcagcagcAGCCUGUGGUu	6
MIMAT0004597	hsa-miR-140-3p	ENSG00000203709	MIR29B2CHG	lincRNA	chr1	207979273	207979297	-	2	0	AGO1-4	8mer	ggcACCAAGA----UGGGACACCAu	||| |:| || |||||||	uucUGGAUUUGCACACACUGUGGUa	6
MIMAT0004597	hsa-miR-140-3p	ENSG00000271936	AC012073.1	antisense	chr2	25048534	25048555	+	1	0	AGO1-4	7mer-m8	ggcaccAAGA-UGGGACACCAu	|||| :|:|||||||	uuucucUUCUGGCUCUGUGGUc	3
MIMAT0004597	hsa-miR-140-3p	ENSG00000276517	AL133243.3	sense_intronic	chr2	32753578	32753598	+	1	0	AGO1-4	7mer-m8	ggcaccaaGAUGGGACACCAu	| :|:|||||||	acuaccccCGGCUCUGUGGUu	3
MIMAT0004597	hsa-miR-140-3p	ENSG00000223960	AC009948.1	antisense	chr2	179298577	179298597	+	1	0	AGO1-4	7mer-m8	ggcaccaagauggGACACCAu	|||||||	ccaaauuaacagaCUGUGGUu	3
MIMAT0004597	hsa-miR-140-3p	ENSG00000279598	AC009948.5	TEC	chr2	179422452	179422475	+	3	0	AGO1-4	7mer-m8	ggcACC--AAGAUG-GGACACCAu	||| |||| | ||||||||	aauUGGUAUUCUUCUCCUGUGGUc	1
MIMAT0004597	hsa-miR-140-3p	ENSG00000218416	AC110619.1	processed_transcript	chr2	241390467	241390487	-	2	0	AGO1-4	7mer-m8	ggcaccaagauGGGACACCAu	|:|||||||	cgagaagccauCUCUGUGGUc	5
MIMAT0004597	hsa-miR-140-3p	ENSG00000231177	LINC00852	antisense	chr3	10326398	10326418	+	1	0	AGO1-4	8mer	ggcaccaagauGGGACACCAu	|:|||||||	cuccuagcaccCUCUGUGGUa	1
MIMAT0004597	hsa-miR-140-3p	ENSG00000231177	LINC00852	antisense	chr3	10326502	10326520	+	3	0	AGO1-4	7mer-m8	ggcACCAAGAUGGGACACCAu	||| | | :|||||||	aauUGG--CAAGUCUGUGGUg	1
MIMAT0004597	hsa-miR-140-3p	ENSG00000280173	AC104447.1	TEC	chr3	47388901	47388921	+	3	0	AGO1-4	7mer-m8	ggcaccaaGAUGGGACACCAu	:||| |||||||	uuccaagaUUACACUGUGGUu	5
MIMAT0004597	hsa-miR-140-3p	ENSG00000273211	AC137630.4	lincRNA	chr3	49023238	49023257	-	1	0	AGO1-4	7mer-m8	ggcaCCAAGAUGGGACACCAu	|| |||| :|||||||	ccugGGAUCUA-UCUGUGGUg	0
MIMAT0004597	hsa-miR-140-3p	ENSG00000259976	AC093010.3	3prime_overlapping_ncRNA	chr3	114034607	114034625	-	2	0	AGO1-4	7mer-m8	ggcaccaAGAUGGGACACCAu	|:|| |||||||	aaugaagUUUA--CUGUGGUg	3
MIMAT0004597	hsa-miR-140-3p	ENSG00000250038	AC109588.1	lincRNA	chr4	28395826	28395845	-	1	0	AGO2	7mer-m8	ggcacCAAGAUGGGACACCAu	|||| | ||||||||	uugaaGUUC-AACCUGUGGUu	3
MIMAT0004597	hsa-miR-140-3p	ENSG00000248049	UBA6-AS1	antisense	chr4	68567009	68567029	+	1	0	AGO1-4	7mer-m8	ggcaccaagauggGACACCAu	|||||||	gccgcauggcgugCUGUGGUg	11
MIMAT0004597	hsa-miR-140-3p	ENSG00000248429	FAM198B-AS1	antisense	chr4	159122769	159122789	+	1	0	AGO1-4	7mer-m8	ggcaccaaGAUGGGACACCAu	| ::||||||||	gagacaagCAGUCCUGUGGUg	4
MIMAT0004597	hsa-miR-140-3p	ENSG00000245213	AC105285.1	antisense	chr4	174053235	174053255	-	1	0	AGO2	7mer-m8	ggcaccaagauggGACACCAu	|||||||	cccacccgggggaCUGUGGUu	4
MIMAT0004597	hsa-miR-140-3p	ENSG00000272335	AC093297.2	lincRNA	chr5	44828064	44828083	+	3	0	AGO1-4,AGO2	7mer-m8	ggcaccAAGAUGGGACACCAu	|||| : |||||||	auuauaUUCU-UACUGUGGUu	5
MIMAT0004597	hsa-miR-140-3p	ENSG00000251604	LINC01385	lincRNA	chr5	72749060	72749078	+	1	0	AGO1-4	7mer-m8	ggcaccAAGAUGGGACACCAu	|||| ||||||||	ucagcaUUCU--CCUGUGGUg	4
MIMAT0004597	hsa-miR-140-3p	ENSG00000247828	TMEM161B-AS1	antisense	chr5	87566697	87566718	+	1	0	AGO1-4	7mer-m8	ggcaccAAGA-UGGGACACCAu	|||| || |||||||	uuucauUUCUGACACUGUGGUu	1
MIMAT0004597	hsa-miR-140-3p	ENSG00000224032	EPB41L4A-AS1	lincRNA	chr5	111496571	111496594	+	1	0	AGO1-4	7mer-m8	ggcACCAAGAUGG---GACACCAu	|||| | | | |||||||	uuuUGGUGCGAGCUUGCUGUGGUu	6
MIMAT0004597	hsa-miR-140-3p	ENSG00000246323	AC113382.1	antisense	chr5	137372244	137372264	+	1	0	AGO1-4	8mer	ggcaccaagaugGGACACCAu	||||||||	ggcaggcaggcaCCUGUGGUa	4
MIMAT0004597	hsa-miR-140-3p	ENSG00000234261	AL138720.1	lincRNA	chr6	14977287	14977306	-	1	0	AGO1-4	8mer	ggcaccAAGAUGGGACACCAu	||| | :|||||||	aagccaUUC-AGUCUGUGGUa	4
MIMAT0004597	hsa-miR-140-3p	ENSG00000231074	HCG18	antisense	chr6	30262406	30262426	-	4	0	AGO1-4,AGO2	7mer-m8	ggcaccaagauGGGACACCAu	:||||||||	uagcacauggcUCCUGUGGUg	2
MIMAT0004597	hsa-miR-140-3p	ENSG00000272189	AL024508.2	antisense	chr6	136872693	136872711	+	1	0	AGO1-4	7mer-m8	ggcaccAAGAUGGGACACCAu	||||: |||||||	gaacacUUCUG--CUGUGGUc	12
MIMAT0004597	hsa-miR-140-3p	ENSG00000223414	LINC00473	lincRNA	chr6	166360582	166360602	-	1	0	AGO2	8mer	ggcaccaagauggGACACCAu	|||||||	auugauaaagaagCUGUGGUa	2
MIMAT0004597	hsa-miR-140-3p	ENSG00000257607	AC073957.2	antisense	chr7	1098660	1098684	-	3	0	AGO1-4	7mer-m8	ggcacCAAGA----UGGGACACCAu	||||| ||||||||||	gaaauGUUCUCAGAACCCUGUGGUg	0
MIMAT0004597	hsa-miR-140-3p	ENSG00000273084	AC092171.5	lincRNA	chr7	5469128	5469148	+	1	0	AGO1-4	7mer-m8	ggcaccaagaUGGGACACCAu	:| |||||||	cgaaaacaaaGCGCUGUGGUu	7
MIMAT0004597	hsa-miR-140-3p	ENSG00000188185	LINC00265	lincRNA	chr7	39807031	39807051	+	1	0	AGO2	7mer-m8	ggcacCAAGAUGGGACACCAu	|| ||::||||||||	aacaaGUACUGUCCUGUGGUu	4
MIMAT0004597	hsa-miR-140-3p	ENSG00000272752	STAG3L5P-PVRIG2P-PILRB	processed_transcript	chr7	99957124	99957146	+	2	0	AGO2	7mer-m8	ggCAC-CAAGAUG-GGACACCAu	||| | || | ||||||||	cuGUGCCUCCUCCUCCUGUGGUg	3
MIMAT0004597	hsa-miR-140-3p	ENSG00000246089	AC016065.1	antisense	chr8	6263042	6263062	-	3	0	AGO1-4	7mer-m8	ggcaccaagauGGGACACCAu	|:|||||||	uccaaugagccCUCUGUGGUu	4
MIMAT0004597	hsa-miR-140-3p	ENSG00000253125	AC055854.1	processed_transcript	chr8	22614672	22614692	+	1	0	AGO1-4	7mer-m8	ggcaccaaGAUGGGACACCAu	| | |||||||	ccaaacaaCCAAACUGUGGUu	6
MIMAT0004597	hsa-miR-140-3p	ENSG00000255559	ZNF252P-AS1	antisense	chr8	146230821	146230841	+	1	0	AGO1-4	7mer-m8	ggcaccaAGAUGGGACACCAu	|||::||||||||	gaucuagUCUGUCCUGUGGUu	5
MIMAT0004597	hsa-miR-140-3p	ENSG00000260912	AL158206.1	sense_overlapping	chr9	19454872	19454892	+	1	0	AGO1-4	8mer	ggcaccaagauggGACACCAu	|||||||	gcaugcccacuggCUGUGGUa	5
MIMAT0004597	hsa-miR-140-3p	ENSG00000236901	MIR600HG	sense_intronic	chr9	125875446	125875466	-	2	0	AGO1-4,AGO2	7mer-m8	ggCACCAAGAUGGGACACCAu	| || | :|||||||	ugGAGGACCAUGUCUGUGGUu	3
MIMAT0004597	hsa-miR-140-3p	ENSG00000268615	AL353803.5	lincRNA	chr9	132090626	132090646	+	1	0	AGO1-4	8mer	ggcaccaagaUGGGACACCAu	|: |||||||	ugagagagggAUGCUGUGGUa	3
MIMAT0004597	hsa-miR-140-3p	ENSG00000204054	LINC00963	processed_transcript	chr9	132255722	132255743	+	1	0	AGO1-4	7mer-m8	ggcaccaAGAUGG-GACACCAu	|: :|: |||||||	auagacaUUAGCUGCUGUGGUg	5
MIMAT0004597	hsa-miR-140-3p	ENSG00000228065	LINC01515	lincRNA	chr10	67419594	67419614	+	1	0	AGO1-4	7mer-m8	ggcaccaAGAUGGGACACCAu	|| ::||||||||	aaagcuaUCAGUCCUGUGGUu	2
MIMAT0004597	hsa-miR-140-3p	ENSG00000235245	AL360181.2	antisense	chr10	135109390	135109409	-	1	0	AGO1-4	7mer-m8	ggcACCAAGAUGGGACACCAu	||| || | |||||||	gaaUGGAGCU-CACUGUGGUg	1
MIMAT0004597	hsa-miR-140-3p	ENSG00000229512	AC068580.1	sense_intronic	chr11	1784952	1784974	-	2	0	AGO1-4	7mer-m8	ggCACCAAG--AUGGGACACCAu	| ||| | : ||||||||	ccGAGGUCCCGGGGCCUGUGGUg	3
MIMAT0004597	hsa-miR-140-3p	ENSG00000269821	KCNQ1OT1	antisense	chr11	2649116	2649136	-	1	0	AGO1-4	7mer-m8	ggCACCAAGAUGGGACACCAu	| ||| | |||||||	ugGGGGUGCAUGACUGUGGUc	3
MIMAT0004597	hsa-miR-140-3p	ENSG00000269821	KCNQ1OT1	antisense	chr11	2689231	2689251	-	2	0	AGO2	7mer-m8	ggcaccaAGAUGGGACACCAu	|: : ||||||||	cuagcagUUAGGCCUGUGGUu	3
MIMAT0004597	hsa-miR-140-3p	ENSG00000269821	KCNQ1OT1	antisense	chr11	2695056	2695078	-	1	0	AGO2	7mer-m8	ggcACCAAGAUGG--GACACCAu	|| ||| |: |||||||	ccuUGACUCUCCUGGCUGUGGUg	3
MIMAT0004597	hsa-miR-140-3p	ENSG00000269821	KCNQ1OT1	antisense	chr11	2698047	2698067	-	1	0	AGO1-4	8mer	ggcaccaagauGGGACACCAu	|||||||||	uacaacaugacCCCUGUGGUa	3
MIMAT0004597	hsa-miR-140-3p	ENSG00000269821	KCNQ1OT1	antisense	chr11	2707522	2707542	-	1	0	AGO1-4	7mer-m8	ggcaccaAGAUGGGACACCAu	| |: :|||||||	acacuagUGUGGUCUGUGGUc	3
MIMAT0004597	hsa-miR-140-3p	ENSG00000269821	KCNQ1OT1	antisense	chr11	2708776	2708796	-	1	0	AGO1-4	8mer	ggcaccaagauggGACACCAu	|||||||	ucaucagagugggCUGUGGUa	3
MIMAT0004597	hsa-miR-140-3p	ENSG00000269821	KCNQ1OT1	antisense	chr11	2709786	2709806	-	4	0	AGO2	7mer-m8	ggcACCAAGAUGGGACACCAu	|| | : | |||||||	ggcUGCUAUGAGGCUGUGGUg	3
MIMAT0004597	hsa-miR-140-3p	ENSG00000269821	KCNQ1OT1	antisense	chr11	2716740	2716762	-	3	0	AGO1-4,AGO2	7mer-m8	ggcACCAAGAU--GGGACACCAu	||| ||: | |||||||	aguUGGAGCUGGUCACUGUGGUu	3
MIMAT0004597	hsa-miR-140-3p	ENSG00000269821	KCNQ1OT1	antisense	chr11	2719417	2719437	-	2	0	AGO1-4	7mer-m8	ggcaccAAGAUGGGACACCAu	|||| : |||||||	aguucuUUCUUUACUGUGGUg	3
MIMAT0004597	hsa-miR-140-3p	ENSG00000269821	KCNQ1OT1	antisense	chr11	2719609	2719629	-	1	0	AGO1-4	7mer-m8	ggcacCAAGAUGGGACACCAu	|| | | |||||||	ucccaGUACCCCACUGUGGUc	3
MIMAT0004597	hsa-miR-140-3p	ENSG00000270607	AC009549.1	lincRNA	chr11	19733592	19733611	-	1	0	AGO1-4	7mer-m8	ggcACCAAGAUGGGACACCAu	||| | |:|:|||||||	guuUGGGU-UGCUCUGUGGUu	4
MIMAT0004597	hsa-miR-140-3p	ENSG00000280798	LINC00294	lincRNA	chr11	33100649	33100669	+	2	0	AGO2	7mer-m8	ggcaccaagauggGACACCAu	|||||||	gggcgcacauuugCUGUGGUg	4
MIMAT0004597	hsa-miR-140-3p	ENSG00000255717	SNHG1	processed_transcript	chr11	62620943	62620965	-	4	0	AGO1-4,AGO2	7mer-m8	ggCAC-CAAGAU-GGGACACCAu	||| || || | |||||||	uuGUGUGUGAUAGCACUGUGGUc	10
MIMAT0004597	hsa-miR-140-3p	ENSG00000245532	NEAT1	lincRNA	chr11	65197161	65197181	+	4	0	AGO1-4	7mer-m8	ggcACCAAGAUGG-GACACCAu	| ||| ||:| |||||||	gguUAGUU-UAUCACUGUGGUu	7
MIMAT0004597	hsa-miR-140-3p	ENSG00000277342	AC048344.4	sense_intronic	chr12	32262399	32262419	+	1	0	AGO2	7mer-m8	ggcaccaagauggGACACCAu	|||||||	aggaauaauguaaCUGUGGUu	3
MIMAT0004597	hsa-miR-140-3p	ENSG00000273015	AC008124.1	lincRNA	chr12	46120178	46120201	-	1	0	AGO1-4	7mer-m8	ggcACCAAG---AUGGGACACCAu	|| ||| | :||||||||	uuaUGUUUCAAUUUUCCUGUGGUu	1
MIMAT0004597	hsa-miR-140-3p	ENSG00000273015	AC008124.1	lincRNA	chr12	46120240	46120260	-	2	0	AGO1-4,AGO2	7mer-m8	ggcACCAAGAUGGGACACCAu	|| | |||||||||||	cacUGUAUAUACCCUGUGGUc	1
MIMAT0004597	hsa-miR-140-3p	ENSG00000278475	AC009464.1	sense_intronic	chr12	46183048	46183068	+	1	0	AGO1-4	7mer-m8	ggcACCAAGAUGGGACACCAu	|||| | |||||||	gccUGGUAGAAGACUGUGGUg	1
MIMAT0004597	hsa-miR-140-3p	ENSG00000257261	AC008014.1	lincRNA	chr12	46781600	46781619	+	4	0	AGO1-4,AGO2	7mer-m8	ggcaccAAGAUGGGACACCAu	|| |: |||||||	gcgaacUUGUG-GCUGUGGUu	6
MIMAT0004597	hsa-miR-140-3p	ENSG00000257337	AC068888.1	antisense	chr12	53436857	53436879	-	1	0	AGO1-4	7mer-m8	ggCACCAAGAU--GGGACACCAu	||| ||: :||||||||	gaGUGAAACUGAUUCCUGUGGUg	6
MIMAT0004597	hsa-miR-140-3p	ENSG00000257534	AC023794.6	lincRNA	chr12	54556075	54556095	-	1	0	AGO1-4	7mer-m8	ggcaccaagauggGACACCAu	|||||||	agacuuguggaagCUGUGGUu	2
MIMAT0004597	hsa-miR-140-3p	ENSG00000257327	AC012555.1	lincRNA	chr12	104238054	104238076	+	1	0	AGO1-4	8mer	ggcaccaAGA--UGGGACACCAu	||| :| |||||||	uuagaacUCUGAGCACUGUGGUa	1
MIMAT0004597	hsa-miR-140-3p	ENSG00000258337	AC130895.1	sense_intronic	chr12	116612633	116612654	-	1	0	AGO1-4	7mer-m8	ggCACCAAGAUGG-GACACCAu	||| | :| || |||||||	aaGUGAUCUUCCCUCUGUGGUg	0
MIMAT0004597	hsa-miR-140-3p	ENSG00000280138	AC027290.2	TEC	chr12	123367889	123367910	-	3	0	AGO1-4	7mer-m8	ggcaccAAGAU-GGGACACCAu	|| |: ::|||||||	agcuuuUUGUGUUUCUGUGGUu	1
MIMAT0004597	hsa-miR-140-3p	ENSG00000250790	AC127070.2	lincRNA	chr12	133490394	133490414	+	1	0	AGO1-4	7mer-m8	ggcaccaAGAUGGGACACCAu	||| : |||||||	cucuuuaUCUUUGCUGUGGUg	0
MIMAT0004597	hsa-miR-140-3p	ENSG00000281026	N4BP2L2-IT2	sense_intronic	chr13	33082153	33082175	-	1	0	AGO1-4	7mer-m8	ggcACCAAGAU--GGGACACCAu	| |||| : |:|||||||	uuuUUGUUCAGAUCUCUGUGGUu	2
MIMAT0004597	hsa-miR-140-3p	ENSG00000215417	MIR17HG	processed_transcript	chr13	92003509	92003529	+	54	0	AGO1,AGO1-4,AGO2,AGO3,AGO4	8mer	ggcaccaagauggGACACCAu	|||||||	caugcaaaacugaCUGUGGUa	3
MIMAT0004597	hsa-miR-140-3p	ENSG00000258940	AL132639.2	antisense	chr14	39735789	39735807	-	1	0	AGO1-4	7mer-m8	ggcaCCAAGAUGGGACACCAu	|| || : |||||||	ucccGGCUCAG--CUGUGGUu	8
MIMAT0004597	hsa-miR-140-3p	ENSG00000269958	AL049840.4	sense_intronic	chr14	104162899	104162919	+	10	0	AGO1-4,AGO2	7mer-m8	ggcACCAAGAUGGGACACCAu	|| | ||| |||||||	agcUGUGUGUACGCUGUGGUc	4
MIMAT0004597	hsa-miR-140-3p	ENSG00000257556	LINC02298	lincRNA	chr14	105562038	105562058	+	1	0	AGO1-4	7mer-m8	ggcaccaagaUGGGACACCAu	|::|||||||	agccaucagcAUUCUGUGGUg	15
MIMAT0004597	hsa-miR-140-3p	ENSG00000245849	RAD51-AS1	processed_transcript	chr15	40986663	40986685	-	1	0	AGO2	7mer-m8	ggcaccAAG-A-UGGGACACCAu	||| | | :|||||||	ggaauaUUCGUCAAUCUGUGGUg	3
MIMAT0004597	hsa-miR-140-3p	ENSG00000247556	OIP5-AS1	processed_transcript	chr15	41595759	41595779	+	2	0	AGO1-4	7mer-m8	ggcaccaagauggGACACCAu	|||||||	cuuuucaaaguuaCUGUGGUc	6
MIMAT0004597	hsa-miR-140-3p	ENSG00000247556	OIP5-AS1	processed_transcript	chr15	41597178	41597198	+	2	0	AGO2	7mer-m8	ggcaccaagaugGGACACCAu	:|||||||	aauacugacagaUCUGUGGUu	6
MIMAT0004597	hsa-miR-140-3p	ENSG00000179523	EIF3J-AS1	lincRNA	chr15	44827391	44827411	-	1	0	AGO1-4	7mer-m8	ggcaccaagaUGGGACACCAu	::||||||||	ugcaccugugGUCCUGUGGUc	5
MIMAT0004597	hsa-miR-140-3p	ENSG00000179523	EIF3J-AS1	lincRNA	chr15	44827399	44827419	-	1	0	AGO1-4	7mer-m8	ggCACCAAGAUG-GGACACCAu	|||| | |:| ||||||||	uaGUGG-UGUGCACCUGUGGUc	5
MIMAT0004597	hsa-miR-140-3p	ENSG00000279145	AC011912.1	TEC	chr15	55464515	55464535	-	1	0	AGO2	7mer-m8	ggcaccaagauGGGACACCAu	:||||||||	uuguagaagacUCCUGUGGUg	5
MIMAT0004597	hsa-miR-140-3p	ENSG00000277152	AC110048.2	lincRNA	chr15	67153892	67153912	+	1	0	AGO1-4	8mer	ggcaccaagaugGGACACCAu	||||||||	aggccaggccggCCUGUGGUa	2
MIMAT0004597	hsa-miR-140-3p	ENSG00000259673	IQCH-AS1	lincRNA	chr15	67700589	67700609	-	1	0	AGO1-4	7mer-m8	ggcaccaaGAUGGGACACCAu	||:|:|||||||	gcccaugcCUGCUCUGUGGUu	6
MIMAT0004597	hsa-miR-140-3p	ENSG00000281183	NPTN-IT1	sense_intronic	chr15	73861378	73861399	-	1	0	AGO1-4	7mer-m8	ggCACCAAGAUG-GGACACCAu	||| || |:| ||||||||	cuGUGUUUGUGCACCUGUGGUg	3
MIMAT0004597	hsa-miR-140-3p	ENSG00000278600	AC015871.3	sense_intronic	chr15	80213320	80213340	-	3	0	AGO1-4	8mer	ggcaccaagauggGACACCAu	|||||||	uuauuagagcugaCUGUGGUa	5
MIMAT0004597	hsa-miR-140-3p	ENSG00000259462	CPEB1-AS1	antisense	chr15	83319759	83319779	+	1	0	AGO1-4	7mer-m8	ggCACCAAGAUGGGACACCAu	||||| ||||||||	ugGUGGUGGGCGCCUGUGGUc	4
MIMAT0004597	hsa-miR-140-3p	ENSG00000261441	AC124068.2	antisense	chr15	89878903	89878924	+	1	0	AGO1-4	8mer	ggCACCAA-GAUGGGACACCAu	|||||| |: |||||||	cgGUGGUUGGUGAACUGUGGUa	7
MIMAT0004597	hsa-miR-140-3p	ENSG00000275345	AC091167.5	lincRNA	chr15	90825423	90825447	+	1	0	AGO1-4	7mer-m8	ggcaccAAGAUGG----GACACCAu	||| ||| |||||||	aagauuUUCAACCAUAUCUGUGGUc	0
MIMAT0004597	hsa-miR-140-3p	ENSG00000261971	MMP25-AS1	antisense	chr16	3107835	3107858	-	1	0	AGO1-4	7mer-m8	ggCACCA-AG-AUG-GGACACCAu	||||| | |:: ||||||||	gcGUGGUGGCAUGUGCCUGUGGUc	2
MIMAT0004597	hsa-miR-140-3p	ENSG00000280063	AC012676.5	TEC	chr16	4397946	4397965	-	1	0	AGO2	7mer-m8	ggcaccaaGAUGGGACACCAu	||: :|||||||	ccacagcaCUG-UCUGUGGUc	3
MIMAT0004597	hsa-miR-140-3p	ENSG00000259939	AC022167.1	antisense	chr16	8947284	8947303	+	1	0	AGO1-4	7mer-m8	ggcaCCAAGAUGGGACACCAu	|| ||| |||||||	gccaGGACCUA-ACUGUGGUg	0
MIMAT0004597	hsa-miR-140-3p	ENSG00000262454	MIR193BHG	lincRNA	chr16	14420270	14420292	+	2	0	AGO1-4	8mer	ggcaccAAGAU--GGGACACCAu	||:|| |:|||||||	cugaauUUUUAGCCUCUGUGGUa	13
MIMAT0004597	hsa-miR-140-3p	ENSG00000270580	AC139256.2	processed_transcript	chr16	15225008	15225028	-	1	0	AGO1-4	7mer-m8	ggcaccaAGAUGGGACACCAu	|| :: |||||||	gccuccgUCGGUGCUGUGGUc	3
MIMAT0004597	hsa-miR-140-3p	ENSG00000279789	AC120114.4	TEC	chr16	29924507	29924527	-	1	0	AGO1-4	7mer-m8	ggcacCAAGAUGGGACACCAu	| | || |||||||	aggcuGCUGUAAGCUGUGGUc	1
MIMAT0004597	hsa-miR-140-3p	ENSG00000278133	AC135050.6	sense_intronic	chr16	31133716	31133737	+	1	0	AGO1-4	7mer-m8	ggCACCAAGAUGG--GACACCAu	|| || || || |||||||	aaGU-GUACUUCCUACUGUGGUg	2
MIMAT0004597	hsa-miR-140-3p	ENSG00000267048	AC092143.3	processed_transcript	chr16	89984474	89984495	+	1	0	AGO1-4	7mer-m8	ggcACCAAG-AUGGGACACCAu	|||| | : ||||||||	uguUGGUGCAGGGCCUGUGGUg	4
MIMAT0004597	hsa-miR-140-3p	ENSG00000267532	MIR497HG	antisense	chr17	6921262	6921282	-	13	0	AGO1-4,AGO2	7mer-m8	ggcaccaaGAUGGGACACCAu	| || |||||||	cguccaaaCCACACUGUGGUg	2
MIMAT0004597	hsa-miR-140-3p	ENSG00000267532	MIR497HG	antisense	chr17	6921301	6921321	-	29	0	AGO1,AGO1-4,AGO2,AGO3,AGO4	7mer-m8	ggcaccaagaUGGGACACCAu	|| |||||||	ccccagcagcACACUGUGGUu	2
MIMAT0004597	hsa-miR-140-3p	ENSG00000266709	AC005224.4	lincRNA	chr17	14208694	14208714	+	1	0	AGO2	7mer-m8	ggcaccaagauggGACACCAu	|||||||	gggaaacaccgggCUGUGGUu	2
MIMAT0004597	hsa-miR-140-3p	ENSG00000175061	LRRC75A-AS1	processed_transcript	chr17	16342424	16342446	+	4	0	AGO1-4,AGO2	7mer-m8	ggcacCAAGAU--GGGACACCAu	| || | ::|||||||	aaagaGCUCGAGCUUCUGUGGUc	11
MIMAT0004597	hsa-miR-140-3p	ENSG00000278864	AC055811.4	TEC	chr17	17085363	17085383	+	1	0	AGO1-4	7mer-m8	ggcaccaagaugGGACACCAu	:|||||||	acuuccuagaugUCUGUGGUg	4
MIMAT0004597	hsa-miR-140-3p	ENSG00000278834	AC073508.3	antisense	chr17	38805319	38805339	+	1	0	AGO1-4	7mer-m8	ggcaccaaGAUGGGACACCAu	||: ||||||||	ugggauccCUGACCUGUGGUu	5
MIMAT0004597	hsa-miR-140-3p	ENSG00000224505	AC138150.1	antisense	chr17	43236746	43236768	-	3	0	AGO1-4	7mer-m8	ggcaccaagAUGG--GACACCAu	|:|| |||||||	uacacuugaUGCCUACUGUGGUu	3
MIMAT0004597	hsa-miR-140-3p	ENSG00000263798	AC018521.1	processed_transcript	chr17	46053311	46053331	+	1	0	AGO1-4	7mer-m8	ggcaccaagauGGGACACCAu	|:|||||||	gggacagagccCUCUGUGGUg	2
MIMAT0004597	hsa-miR-140-3p	ENSG00000266934	AC005746.1	sense_intronic	chr17	59461219	59461239	+	1	0	AGO1-4	7mer-m8	ggcaccaaGAUGGGACACCAu	|| :||||||||	gacagccaCUCUCCUGUGGUc	2
MIMAT0004597	hsa-miR-140-3p	ENSG00000234912	SNHG20	processed_transcript	chr17	75089521	75089541	+	2	0	AGO1-4	7mer-m8	ggcaccaagAUGGGACACCAu	|||:|||||||	gugaccacaUACUCUGUGGUu	3
MIMAT0004597	hsa-miR-140-3p	ENSG00000262580	AC087741.1	antisense	chr17	78178039	78178060	-	1	0	AGO1-4	7mer-m8	ggCACCAAGAUG-GGACACCAu	| || | :| :|||||||	auGCGGACCAGCUUCUGUGGUc	4
MIMAT0004597	hsa-miR-140-3p	ENSG00000185168	LINC00482	lincRNA	chr17	79278405	79278425	-	1	0	AGO2	7mer-m8	ggcaccaagauGGGACACCAu	:||||||||	aucaaggacauUCCUGUGGUu	5
MIMAT0004597	hsa-miR-140-3p	ENSG00000272688	AP005329.3	lincRNA	chr18	3246705	3246724	-	2	0	AGO1-4	7mer-m8	ggcACCAAGAUGGGACACCAu	||| | |:|||||||||	guuUGGGU-UGCCCUGUGGUc	0
MIMAT0004597	hsa-miR-140-3p	ENSG00000253392	AC119403.1	antisense	chr19	2915424	2915444	-	1	0	AGO1-4	7mer-m8	ggcaccaagaUGGGACACCAu	|::|||||||	uucaaacaagAUUCUGUGGUg	2
MIMAT0004597	hsa-miR-140-3p	ENSG00000280239	AC011498.7	TEC	chr19	4450620	4450638	+	2	0	AGO1-4	7mer-m8	ggCACCAAGAUGGGACACCAu	| ||||| ||||||||	ugGCGGUUC--GCCUGUGGUc	2
MIMAT0004597	hsa-miR-140-3p	ENSG00000268362	AC092279.1	lincRNA	chr19	24248994	24249014	+	3	0	AGO1-4	7mer-m8	ggCACCAAGAUGG-GACACCAu	|||| ||:: |||||||	uuGUGG-CAUAUUGCUGUGGUc	3
MIMAT0004597	hsa-miR-140-3p	ENSG00000236144	TMEM147-AS1	antisense	chr19	36034241	36034261	-	2	0	AGO1-4	7mer-m8	ggCACCAAGAUGGGACACCAu	|| | |: |||||||	guGUAGGAAUGGACUGUGGUc	5
MIMAT0004597	hsa-miR-140-3p	ENSG00000276846	AC016590.3	antisense	chr19	37805879	37805899	-	1	0	AGO1-4	7mer-m8	ggcaccaagauggGACACCAu	|||||||	gaucuaaaacuuaCUGUGGUg	3
MIMAT0004597	hsa-miR-140-3p	ENSG00000267152	AC093227.1	lincRNA	chr19	38221521	38221541	-	2	0	AGO1-4	7mer-m8	ggcaccaagAUGGGACACCAu	|:| |||||||	agauugacgUGCACUGUGGUg	2
MIMAT0004597	hsa-miR-140-3p	ENSG00000259974	LINC00261	lincRNA	chr20	22541826	22541849	-	1	0	AGO2	8mer	ggCACCAA--GAUG-GGACACCAu	||| || |||: |||||||	uaGUGUUUUACUAUGACUGUGGUa	3
MIMAT0004597	hsa-miR-140-3p	ENSG00000227195	MIR663AHG	processed_transcript	chr20	26188977	26188998	-	12	0	AGO1-4	7mer-m8	ggcAC-CAAGAUGGGACACCAu	|| |||: |||||||	cguUGAGUUUGUGGCUGUGGUc	4
MIMAT0004597	hsa-miR-140-3p	ENSG00000235621	LINC00494	lincRNA	chr20	46993818	46993838	+	1	0	AGO1-4	7mer-m8	ggcaccaagaUGGGACACCAu	:|||||||||	gucuuuggagGCCCUGUGGUu	3
MIMAT0004597	hsa-miR-140-3p	ENSG00000185186	LINC00313	lincRNA	chr21	44890859	44890879	-	1	0	AGO1-4	7mer-m8	ggcaccaagaUGGGACACCAu	:|||||||||	ugagaagcagGCCCUGUGGUu	11
MIMAT0004597	hsa-miR-140-3p	ENSG00000182912	TSPEAR-AS2	antisense	chr21	45939381	45939401	+	1	0	AGO1-4	7mer-m8	ggcacCAAGAUGGGACACCAu	| | :|||||||||	uuccuGCUGAGCCCUGUGGUc	1
MIMAT0004597	hsa-miR-140-3p	ENSG00000280604	AJ239328.1	sense_overlapping	chr21	47335037	47335056	+	1	0	AGO1-4	7mer-m8	ggcaccaAGAUGGGACACCAu	||| : |||||||	cuuccugUCU-UGCUGUGGUc	2
MIMAT0004597	hsa-miR-140-3p	ENSG00000260924	LINC01311	antisense	chr22	19160131	19160151	+	3	0	AGO1-4	7mer-m8	ggcaccaAGAUGGGACACCAu	| | |:|||||||	uccucagUGUUCUCUGUGGUc	4
MIMAT0004597	hsa-miR-140-3p	ENSG00000228923	AP000355.1	antisense	chr22	24912515	24912538	+	1	0	AGO2	7mer-m8	ggcACC-AAGAUG--GGACACCAu	||| ||: || :|||||||	ugcUGGCUUUCACUUUCUGUGGUc	0
MIMAT0004597	hsa-miR-140-3p	ENSG00000253352	TUG1	bidirectional_promoter_lncRNA	chr22	31367332	31367352	+	27	0	AGO1,AGO1-4,AGO2,AGO3	7mer-m8	ggcaccaAGAUGGGACACCAu	|: | |||||||	aaaagacUUAAGACUGUGGUg	5
MIMAT0004597	hsa-miR-140-3p	ENSG00000253352	TUG1	bidirectional_promoter_lncRNA	chr22	31374496	31374516	+	1	0	AGO1-4	7mer-m8	ggcaccAAGAUGGGACACCAu	||: | :|||||||	uccuauUUUCAGUCUGUGGUu	5
MIMAT0004597	hsa-miR-140-3p	ENSG00000188511	C22orf34	lincRNA	chr22	49808318	49808340	-	1	0	AGO2	7mer-m8	ggCACCA--AGAUGGGACACCAu	||||| | |:| |||||||	guGUGGUAGUAUGCACUGUGGUc	2
MIMAT0004597	hsa-miR-140-3p	ENSG00000226179	LINC00685	antisense	chrX	282516	282536	+	1	0	AGO1-4	7mer-m8	ggCACCAAGAUGGGACACCAu	||||| ||||||||	ugGUGGUGGGUGCCUGUGGUc	1
MIMAT0004597	hsa-miR-140-3p	ENSG00000260822	AC004656.1	sense_overlapping	chrX	24568479	24568499	+	1	0	AGO1-4	7mer-m8	ggcaccaagaUGGGACACCAu	| :|||||||	guugcagagcAAUCUGUGGUg	2
MIMAT0004597	hsa-miR-140-3p	ENSG00000229807	XIST	lincRNA	chrX	73069857	73069878	-	9	2	AGO2	7mer-m8	ggcaccAAGAUGG-GACACCAu	|| |:: |||||||	ggaaacUUGAAUUGCUGUGGUc	4
MIMAT0004597	hsa-miR-140-3p	ENSG00000225470	JPX	lincRNA	chrX	73224220	73224240	+	1	0	AGO1-4	8mer	ggcaccaagauggGACACCAu	|||||||	cauuaucaaaaaaCUGUGGUa	5
MIMAT0004597	hsa-miR-140-3p	ENSG00000235703	LINC00894	antisense	chrX	149110490	149110509	+	2	0	AGO2	7mer-m8	ggCACCAAGAUGGGACACCAu	| || |||: :|||||||	caGAGG-UCUGAUCUGUGGUc	4
MIMAT0004597	hsa-miR-140-3p	ENSG00000226179	LINC00685	antisense	chrY	232516	232536	+	1	0	AGO1-4	7mer-m8	ggCACCAAGAUGGGACACCAu	||||| ||||||||	ugGUGGUGGGUGCCUGUGGUc	1
